# Supplementary material for: Redetermination of 1,4-dimethoxy­benzene
Source: Acta Crystallogr Sect E Struct Rep Online. 2009 Jan 8;65(Pt 2):o251. doi: 10.1107/S1600536808044231 (PMC2968136; doi:10.1107/S1600536808044231)
Supplement: Supplementary file 2 [file e-65-0o251-Isup2.hkl]

# 
# h,k,l, Fc-squared, Fo-squared, sigma(Fo-squared) and status flag 
# 
data_I
_shelx_title '  rjp005 clh @150K Orthorhombic Pbca' 
_shelx_refln_list_code          4 
_shelx_F_calc_maximum       49.54 
_exptl_crystal_F_000       296.00 
_reflns_d_resolution_high  0.7709 
 
loop_ 
 _symmetry_equiv_pos_as_xyz 
 'x, y, z' 
 '-x+1/2, -y, z+1/2' 
 'x+1/2, -y+1/2, -z' 
 '-x, y+1/2, -z+1/2' 
 '-x, -y, -z' 
 'x-1/2, y, -z-1/2' 
 '-x-1/2, y-1/2, z' 
 'x, -y-1/2, z-1/2' 
 
_cell_length_a     7.1757 
_cell_length_b     6.2769 
_cell_length_c    16.5573 
_cell_angle_alpha  90.000 
_cell_angle_beta   90.000 
_cell_angle_gamma  90.000 
 
_shelx_F_squared_multiplier     1.000 
 
loop_ 
 _refln_index_h 
 _refln_index_k 
 _refln_index_l 
 _refln_F_squared_calc 
 _refln_F_squared_meas 
 _refln_F_squared_sigma 
 _refln_observed_status 
   4   0   0       93.64       95.66      1.92 o 
   6   0   0        7.32        7.17      0.51 o 
   8   0   0      127.17      144.04      4.10 o 
   4   1   0      326.87      335.44      4.18 o 
   6   1   0      144.77      144.89      2.22 o 
   8   1   0      252.68      285.52      7.08 o 
   0   2   0     1089.53      937.06     21.76 o 
   2   2   0       14.59       13.87      0.47 o 
   4   2   0       61.70       60.24      1.02 o 
   6   2   0       38.53       41.04      0.85 o 
   8   2   0        3.05        2.60      0.90 o 
   2   3   0      162.02      187.69      3.97 o 
   4   3   0       64.02       63.02      1.37 o 
   6   3   0        4.70        4.61      0.64 o 
   8   3   0       18.03       18.18      1.32 o 
   0   4   0     2454.51     2556.05     83.58 o 
   2   4   0      873.04      913.30     13.65 o 
   4   4   0       28.08       27.69      0.77 o 
   6   4   0        0.04        0.60      0.68 o 
   8   4   0       24.68       25.04      1.71 o 
   2   5   0      120.70      132.86      2.39 o 
   4   5   0       20.38       18.30      0.85 o 
   6   5   0       13.43       14.89      1.15 o 
   0   6   0       71.47       77.27      2.52 o 
   2   6   0        6.93        7.42      0.43 o 
   4   6   0        7.23        5.97      0.77 o 
   6   6   0       10.26       10.11      1.45 o 
   2   7   0        0.68        0.55      0.51 o 
   4   7   0        2.38        2.30      0.98 o 
   0   8   0       23.94       19.54      1.66 o 
   2   1   1      937.13      859.78      7.26 o 
   3   1   1      454.59      453.51      4.01 o 
   4   1   1      225.04      207.43      2.00 o 
   5   1   1        7.10        6.70      0.22 o 
   6   1   1        6.87        5.90      0.34 o 
   7   1   1       30.05       32.13      0.70 o 
   8   1   1        1.52        3.41      0.51 o 
   9   1   1       83.15       89.03      2.93 o 
   0   2   1        1.37        3.07      0.21 o 
   1   2   1      236.77      230.34      2.82 o 
   2   2   1      699.28      707.73     13.44 o 
   3   2   1      349.21      366.66      3.33 o 
   4   2   1      953.11      964.85      8.16 o 
   5   2   1        9.06        7.77      0.22 o 
   6   2   1      397.83      417.40      4.15 o 
   7   2   1      152.00      163.83      2.19 o 
   8   2   1       58.05       57.04      1.34 o 
   9   2   1       49.50       45.35      1.55 o 
   1   3   1     1123.39     1184.94     11.36 o 
   2   3   1      388.82      411.57      5.10 o 
   3   3   1      110.59      120.76      1.46 o 
   4   3   1      124.63      123.22      1.60 o 
   5   3   1        7.21        7.89      0.39 o 
   6   3   1       10.76       10.66      0.31 o 
   7   3   1        0.25        0.09      0.64 o 
   8   3   1        0.00        1.58      0.66 o 
   0   4   1       13.64       15.40      0.68 o 
   1   4   1        0.54        0.36      0.28 o 
   2   4   1       57.95       61.18      1.62 o 
   3   4   1        5.96        8.13      0.47 o 
   4   4   1       20.23       21.60      0.51 o 
   5   4   1        0.54        0.15      0.30 o 
   6   4   1        2.32        2.49      0.50 o 
   7   4   1        7.91       10.58      1.05 o 
   8   4   1        0.06        0.32      1.07 o 
   1   5   1       40.79       43.68      0.67 o 
   2   5   1        7.76        6.96      0.53 o 
   3   5   1       27.73       27.61      1.45 o 
   4   5   1        5.64        3.61      0.85 o 
   5   5   1       27.12       26.62      0.97 o 
   6   5   1        2.09        1.60      0.77 o 
   7   5   1       20.92       21.03      1.13 o 
   0   6   1        7.21        4.69      0.38 o 
   1   6   1        1.69        1.03      0.32 o 
   2   6   1        0.00        0.79      0.21 o 
   3   6   1        6.42        5.69      0.77 o 
   4   6   1       21.70       20.20      0.90 o 
   5   6   1        0.81        1.92      0.69 o 
   6   6   1       23.56       21.95      1.31 o 
   1   7   1       48.11       41.65      2.11 o 
   2   7   1       13.15       13.21      0.60 o 
   3   7   1        0.89        2.88      0.87 o 
   4   7   1       11.16       13.77      1.22 o 
   0   8   1        0.27        0.81      0.81 o 
   1   8   1       13.02       13.24      0.94 o 
   1   0   2       17.59       13.78      0.34 o 
   2   0   2       45.53       47.91      0.64 o 
   3   0   2        9.47       11.56      0.30 o 
   4   0   2      393.43      396.19      4.95 o 
   5   0   2        4.68        4.39      0.30 o 
   6   0   2       78.24       85.63      1.37 o 
   7   0   2       13.52       11.48      0.55 o 
   8   0   2       13.52       14.85      0.94 o 
   9   0   2        8.51       10.84      1.41 o 
   2   1   2      849.82      824.53      6.95 o 
   3   1   2     1428.66     1387.64     11.69 o 
   4   1   2       95.17      109.22      1.13 o 
   5   1   2      255.54      273.42      3.18 o 
   6   1   2       18.99       18.59      0.40 o 
   7   1   2       53.44       55.71      0.96 o 
   8   1   2       35.51       34.81      0.97 o 
   9   1   2       18.62       18.19      1.05 o 
   0   2   2        3.65        3.20      0.17 o 
   1   2   2       60.06       50.35      0.83 o 
   2   2   2       70.75       55.65      0.61 o 
   3   2   2       29.66       25.16      0.58 o 
   4   2   2      135.01      125.06      1.29 o 
   5   2   2        1.67        1.05      0.38 o 
   6   2   2       45.66       46.89      0.71 o 
   7   2   2       26.26       25.69      0.60 o 
   8   2   2        6.11        6.13      0.62 o 
   1   3   2      226.37      248.20      3.54 o 
   2   3   2        0.41        2.30      0.32 o 
   3   3   2      389.77      401.45      4.44 o 
   4   3   2        0.24        0.47      0.24 o 
   5   3   2      287.40      296.34      3.21 o 
   6   3   2        4.73        4.34      0.27 o 
   7   3   2       75.80       74.64      1.72 o 
   8   3   2        2.23        2.55      0.62 o 
   0   4   2        0.14        0.13      0.34 o 
   1   4   2        2.96        2.97      0.32 o 
   2   4   2        4.45        2.66      1.02 o 
   3   4   2        8.70        6.88      0.35 o 
   4   4   2       10.87       10.12      0.39 o 
   5   4   2        0.60        1.19      0.30 o 
   6   4   2        0.68       -0.44      0.44 o 
   7   4   2        0.24       -0.38      0.92 o 
   8   4   2        3.91        5.10      1.00 o 
   1   5   2      249.24      253.96      2.95 o 
   2   5   2        0.33        0.45      0.73 o 
   3   5   2       45.85       47.70      1.06 o 
   4   5   2        0.00        0.59      0.41 o 
   5   5   2        0.10       -0.22      1.28 o 
   6   5   2        0.00        0.13      0.55 o 
   7   5   2        0.00        0.68      2.03 o 
   0   6   2      111.45      111.44      1.79 o 
   1   6   2       22.86       22.20      0.47 o 
   2   6   2       81.18       75.91      1.23 o 
   3   6   2       41.99       37.32      0.98 o 
   4   6   2       32.47       25.96      1.05 o 
   5   6   2        0.33        1.30      0.72 o 
   6   6   2       10.97       10.92      1.33 o 
   1   7   2       42.70       41.30      1.58 o 
   2   7   2        0.45        0.45      0.36 o 
   3   7   2        1.25        5.09      0.98 o 
   4   7   2        0.24        0.49      1.02 o 
   0   8   2       27.45       23.12      1.49 o 
   1   8   2        0.65       -0.77      0.92 o 
   1   1   3      269.04      237.40      2.30 o 
   2   1   3      290.71      282.79      2.65 o 
   3   1   3      247.31      253.26      2.29 o 
   4   1   3       34.46       34.67      0.46 o 
   5   1   3      419.97      437.46      4.00 o 
   6   1   3        2.81        3.00      0.26 o 
   7   1   3       74.01       77.96      1.24 o 
   8   1   3        7.57        7.07      1.22 o 
   9   1   3        1.17        0.54      0.71 o 
   0   2   3      263.60      232.10      3.71 o 
   1   2   3      970.20      958.61      8.47 o 
   2   2   3      656.93      657.77      6.09 o 
   3   2   3     1532.74     1568.43     24.70 o 
   4   2   3      563.55      581.29      5.11 o 
   5   2   3      161.49      167.19      1.75 o 
   6   2   3      195.53      211.95      2.28 o 
   7   2   3       31.75       27.20      0.58 o 
   8   2   3       34.28       34.87      1.02 o 
   1   3   3        1.07        0.28      0.26 o 
   2   3   3        0.46        0.28      0.12 o 
   3   3   3      573.07      573.50      6.25 o 
   4   3   3        4.43        4.37      0.21 o 
   5   3   3      791.20      841.45     16.92 o 
   6   3   3        0.05       -0.14      0.26 o 
   7   3   3      159.34      174.44      3.02 o 
   8   3   3        0.39       -0.29      0.64 o 
   0   4   3        9.08       11.39      0.43 o 
   1   4   3      120.56      123.95      1.38 o 
   2   4   3        5.54        4.39      0.43 o 
   3   4   3      275.52      299.68      4.16 o 
   4   4   3      151.94      154.00      2.07 o 
   5   4   3       38.20       39.82      0.78 o 
   6   4   3      129.61      127.05      2.46 o 
   7   4   3       10.29        6.09      1.22 o 
   8   4   3       12.20        8.83      1.19 o 
   1   5   3        0.00        0.89      0.43 o 
   2   5   3      110.26      114.80      1.62 o 
   3   5   3       20.50       18.39      0.42 o 
   4   5   3       47.51       40.41      1.01 o 
   5   5   3       39.25       37.39      1.20 o 
   6   5   3       12.49       12.52      0.81 o 
   7   5   3        6.46        4.38      0.76 o 
   0   6   3       23.04       21.55      0.68 o 
   1   6   3        0.04        0.37      0.22 o 
   2   6   3        0.95        1.11      0.34 o 
   3   6   3        0.00       -0.49      0.79 o 
   4   6   3       24.22       27.00      1.33 o 
   5   6   3        1.04        2.17      0.68 o 
   6   6   3       22.21       24.98      4.14 o 
   1   7   3       23.89       22.76      1.10 o 
   2   7   3        0.75        0.94      0.51 o 
   3   7   3       20.81       21.32      1.43 o 
   4   7   3        0.34        1.11      1.22 o 
   0   8   3        0.70       -0.38      0.90 o 
   1   8   3        0.80        0.21      1.83 o 
   0   0   4      992.12      850.15     19.58 o 
   1   0   4      974.52      845.03     12.33 o 
   2   0   4     1127.41     1024.36     12.59 o 
   3   0   4      672.85      660.59      8.53 o 
   4   0   4     1127.04     1159.99     14.68 o 
   5   0   4        4.94        6.36      0.38 o 
   6   0   4      341.13      372.68      5.76 o 
   7   0   4       94.12       94.25      2.43 o 
   8   0   4       26.71       26.37      1.19 o 
   9   0   4       37.88       35.33      1.79 o 
   1   1   4     1705.22     1571.92     20.59 o 
   2   1   4      448.32      447.52      4.24 o 
   3   1   4       37.40       35.26      0.44 o 
   4   1   4      173.71      178.42      1.69 o 
   5   1   4       33.16       32.99      0.77 o 
   6   1   4        0.04        0.36      0.24 o 
   7   1   4       14.26       13.68      0.51 o 
   8   1   4        5.96        5.17      0.59 o 
   9   1   4        0.19        0.34      0.72 o 
   0   2   4      112.30      117.59      1.83 o 
   1   2   4       14.29       16.62      0.45 o 
   2   2   4        3.84        3.78      0.17 o 
   3   2   4       75.48       76.68      0.86 o 
   4   2   4       76.91       76.03      1.02 o 
   5   2   4        6.88        5.86      0.53 o 
   6   2   4       37.34       36.85      0.60 o 
   7   2   4        0.35        1.56      0.33 o 
   8   2   4        0.00       -0.03      0.51 o 
   1   3   4       72.23       75.58      1.05 o 
   2   3   4       40.74       43.63      0.58 o 
   3   3   4      163.45      167.84      1.64 o 
   4   3   4       14.00       11.18      0.24 o 
   5   3   4      391.77      388.59      3.76 o 
   6   3   4        1.30        0.76      0.28 o 
   7   3   4      113.00      113.07      6.61 o 
   8   3   4        6.70        6.89      2.43 o 
   0   4   4      224.42      213.58      3.71 o 
   1   4   4      116.12      122.23      1.71 o 
   2   4   4      138.56      128.60      3.46 o 
   3   4   4      224.09      217.34      2.62 o 
   4   4   4       48.77       52.92      0.77 o 
   5   4   4        5.16        2.94      0.37 o 
   6   4   4       12.43       13.07      0.60 o 
   7   4   4       46.90       44.92      1.33 o 
   1   5   4      445.24      458.58      4.99 o 
   2   5   4        6.73        8.53      0.36 o 
   3   5   4      128.16      117.33      1.68 o 
   4   5   4        5.98        8.56      0.87 o 
   5   5   4       16.81       13.78      0.87 o 
   6   5   4        0.41        0.48      0.59 o 
   7   5   4        5.63        1.92      0.81 o 
   0   6   4        0.20        0.26      0.30 o 
   1   6   4        4.98        3.65      0.29 o 
   2   6   4        4.47        3.19      0.47 o 
   3   6   4       19.07       16.39      0.73 o 
   4   6   4       20.85       17.09      1.71 o 
   5   6   4        2.20        1.27      1.05 o 
   6   6   4        8.97        4.99      1.73 o 
   1   7   4        0.57        1.10      0.55 o 
   2   7   4       25.97       24.02      2.67 o 
   3   7   4       42.20       46.55      2.60 o 
   4   7   4       15.59       12.48      1.44 o 
   0   8   4       16.14       18.86      1.54 o 
   1   1   5      611.15      570.36      5.99 o 
   2   1   5        4.83        5.15      0.23 o 
   3   1   5       55.22       65.51      0.77 o 
   4   1   5        4.76        3.49      0.43 o 
   5   1   5       14.56       19.20      0.39 o 
   6   1   5       28.94       29.01      0.75 o 
   7   1   5        8.37        8.40      0.47 o 
   8   1   5       16.69       16.92      1.32 o 
   0   2   5      398.53      375.33      5.67 o 
   1   2   5       90.90       86.43      1.58 o 
   2   2   5      276.57      267.47      2.67 o 
   3   2   5       38.08       34.31      0.47 o 
   4   2   5       35.51       32.51      0.49 o 
   5   2   5        4.57        4.19      0.24 o 
   6   2   5        6.93        7.06      0.32 o 
   7   2   5        0.83        0.50      0.35 o 
   8   2   5        2.43        3.94      2.07 o 
   1   3   5        2.25        4.21      0.38 o 
   2   3   5      141.94      146.79      1.55 o 
   3   3   5       12.55       15.62      0.30 o 
   4   3   5       98.86      108.14      1.18 o 
   5   3   5        1.20        1.30      0.19 o 
   6   3   5       13.20       14.24      0.58 o 
   7   3   5        0.29        1.09      0.41 o 
   8   3   5        0.72        0.77      0.68 o 
   0   4   5       25.53       29.82      0.64 o 
   1   4   5        4.89        3.73      0.18 o 
   2   4   5      204.51      203.41      2.31 o 
   3   4   5       42.46       44.63      1.15 o 
   4   4   5      482.46      501.22      5.44 o 
   5   4   5        0.03        0.17      0.27 o 
   6   4   5      269.87      272.76      4.09 o 
   7   4   5       29.66       26.60      1.09 o 
   1   5   5      264.68      288.70      3.39 o 
   2   5   5      178.71      185.28      2.34 o 
   3   5   5       31.58       34.41      0.94 o 
   4   5   5       75.18       73.66      1.47 o 
   5   5   5        6.96        4.98      0.55 o 
   6   5   5        7.34        6.98      0.66 o 
   7   5   5        0.04       -0.69      0.69 o 
   0   6   5       69.57       79.44      1.79 o 
   1   6   5       20.97       22.17      0.42 o 
   2   6   5       17.38       16.89      0.64 o 
   3   6   5       67.52       72.08      4.35 o 
   4   6   5        3.57        2.99      1.15 o 
   5   6   5        7.47        7.56      1.12 o 
   1   7   5        0.58        0.15      0.53 o 
   2   7   5        8.45        6.42      0.69 o 
   3   7   5       18.86       18.77      1.71 o 
   4   7   5        6.69        3.75      1.49 o 
   0   0   6     2148.58     2019.23     45.18 o 
   1   0   6       75.35       70.53      1.45 o 
   2   0   6      345.23      326.09      5.08 o 
   3   0   6       30.99       28.12      0.55 o 
   4   0   6        1.91        4.14      0.30 o 
   5   0   6        5.78        5.80      0.38 o 
   6   0   6       49.53       52.48      1.15 o 
   7   0   6        7.83        6.40      0.64 o 
   8   0   6        9.67        7.30      0.94 o 
   1   1   6        0.23        0.61      0.15 o 
   2   1   6      262.62      256.84      2.66 o 
   3   1   6      105.08      106.01      1.24 o 
   4   1   6       19.46       22.19      0.39 o 
   5   1   6       34.08       34.23      0.59 o 
   6   1   6       31.08       27.33      0.54 o 
   7   1   6        5.94        6.21      0.47 o 
   8   1   6       47.28       47.39      1.71 o 
   0   2   6     2120.53     2072.95     29.44 o 
   1   2   6      145.29      160.28      1.72 o 
   2   2   6      579.94      601.94      5.91 o 
   3   2   6      174.06      184.23      1.85 o 
   4   2   6        8.51       10.36      0.36 o 
   5   2   6        5.11        4.52      0.26 o 
   6   2   6        0.62        0.19      0.30 o 
   7   2   6        8.41        7.61      0.47 o 
   8   2   6       18.94       17.15      1.19 o 
   1   3   6      101.72       92.74      1.22 o 
   2   3   6      109.73      100.72      1.13 o 
   3   3   6       24.19       26.99      0.46 o 
   4   3   6       23.15       23.31      0.45 o 
   5   3   6       93.19       90.50      1.47 o 
   6   3   6       14.34       12.04      0.38 o 
   7   3   6       14.96       11.65      0.51 o 
   8   3   6       25.79       22.58      1.73 o 
   0   4   6       29.54       30.59      0.81 o 
   1   4   6        6.62        6.41      0.43 o 
   2   4   6       21.10       20.38      0.41 o 
   3   4   6       14.62       11.70      0.36 o 
   4   4   6       11.17        9.44      0.53 o 
   5   4   6        0.54        1.43      0.28 o 
   6   4   6        0.96        1.33      1.39 o 
   7   4   6       15.59       13.67      0.90 o 
   1   5   6        4.69        4.25      0.25 o 
   2   5   6       41.05       38.82      1.09 o 
   3   5   6       28.20       27.97      0.51 o 
   4   5   6        5.46        5.82      0.42 o 
   5   5   6       23.24       21.70      0.94 o 
   6   5   6       17.15       13.25      0.85 o 
   0   6   6      859.06      966.25     15.36 o 
   1   6   6       33.24       33.21      0.79 o 
   2   6   6      363.34      408.29      6.34 o 
   3   6   6       71.51       80.46      2.27 o 
   4   6   6       18.79       19.80      1.66 o 
   5   6   6        2.77        0.60      2.94 o 
   1   7   6       21.95       22.41      1.08 o 
   2   7   6       68.67       72.12      3.48 o 
   3   7   6       17.23       13.99      1.66 o 
   1   1   7      208.34      224.22      2.65 o 
   2   1   7      125.47      132.81      1.81 o 
   3   1   7        1.26        1.47      0.17 o 
   4   1   7       44.63       48.51      0.66 o 
   5   1   7        3.65        3.74      0.26 o 
   6   1   7        0.18        0.45      0.29 o 
   7   1   7        1.62        0.55      0.62 o 
   8   1   7        2.22        3.10      0.60 o 
   0   2   7       25.44       21.12      0.51 o 
   1   2   7       64.87       62.67      0.79 o 
   2   2   7       21.76       20.70      0.35 o 
   3   2   7       94.18       87.61      1.11 o 
   4   2   7       92.59       91.01      1.64 o 
   5   2   7       20.79       20.61      0.42 o 
   6   2   7       52.18       50.19      0.89 o 
   7   2   7        0.15       -0.02      0.40 o 
   8   2   7        2.85        3.10      0.85 o 
   1   3   7      543.57      594.77      6.79 o 
   2   3   7       45.48       45.99      0.72 o 
   3   3   7      197.62      208.85      2.40 o 
   4   3   7       29.43       28.10      0.70 o 
   5   3   7       24.70       22.42      0.45 o 
   6   3   7        8.45        8.78      0.41 o 
   7   3   7        9.94       10.29      0.64 o 
   8   3   7        1.66        0.15      1.86 o 
   0   4   7      152.28      154.28      2.77 o 
   1   4   7       40.07       41.87      0.76 o 
   2   4   7       97.20       99.38      2.56 o 
   3   4   7       94.76       99.16      1.24 o 
   4   4   7        9.48        8.55      0.30 o 
   5   4   7        1.94        1.58      0.35 o 
   6   4   7        1.72        2.72      0.68 o 
   7   4   7       74.53       75.17      2.25 o 
   1   5   7      561.28      609.55      7.00 o 
   2   5   7       53.41       57.80      1.79 o 
   3   5   7       43.47       40.06      0.69 o 
   4   5   7       23.45       22.87      0.85 o 
   5   5   7       15.67       14.08      0.98 o 
   6   5   7        5.86        5.61      0.87 o 
   0   6   7       56.92       60.59      1.54 o 
   1   6   7       28.08       29.87      0.70 o 
   2   6   7        6.34        7.19      0.49 o 
   3   6   7       77.47       81.56      3.33 o 
   4   6   7       29.24       29.10      2.01 o 
   5   6   7        4.43        6.14      1.08 o 
   1   7   7       51.48       48.28      2.02 o 
   2   7   7       26.28       22.41      2.07 o 
   3   7   7       56.08       54.10      3.11 o 
   0   0   8     1178.66     1228.81     28.20 o 
   1   0   8      291.49      289.91      4.99 o 
   2   0   8      374.15      410.06      6.27 o 
   3   0   8      122.10      114.86      1.83 o 
   4   0   8        5.25        6.87      0.38 o 
   5   0   8        7.14        6.44      0.43 o 
   6   0   8        1.11        1.88      0.43 o 
   7   0   8       67.02       74.02      2.18 o 
   8   0   8       14.57       11.31      1.07 o 
   1   1   8     1509.87     1511.59     15.42 o 
   2   1   8       53.55       50.98      0.71 o 
   3   1   8       63.95       59.93      1.77 o 
   4   1   8       30.22       31.51      0.58 o 
   5   1   8        2.75        2.27      0.49 o 
   6   1   8        0.00       -0.28      0.53 o 
   7   1   8        1.31        0.87      0.42 o 
   8   1   8        2.84        4.21      1.26 o 
   0   2   8      210.16      237.90      3.71 o 
   1   2   8       56.06       55.01      1.54 o 
   2   2   8       57.89       73.86      0.92 o 
   3   2   8       22.75       22.62      0.41 o 
   4   2   8        1.07        0.84      0.53 o 
   5   2   8        5.71        5.15      0.38 o 
   6   2   8        0.71        1.14      0.32 o 
   7   2   8       27.76       27.40      0.86 o 
   8   2   8        5.82        5.44      0.64 o 
   1   3   8       60.28       65.85      0.99 o 
   2   3   8      234.74      238.37      2.67 o 
   3   3   8       12.55       13.10      0.35 o 
   4   3   8       80.46       84.74      1.34 o 
   5   3   8        5.74        4.96      0.32 o 
   6   3   8       13.80       12.26      0.47 o 
   7   3   8        8.79        9.63      0.64 o 
   0   4   8      412.79      418.85      6.83 o 
   1   4   8        1.41        0.77      0.27 o 
   2   4   8      114.85      114.78      1.56 o 
   3   4   8        0.28       -0.28      0.34 o 
   4   4   8        9.19       10.30      0.35 o 
   5   4   8        1.22        1.48      0.28 o 
   6   4   8       22.60       22.16      1.15 o 
   7   4   8        3.06        1.76      1.07 o 
   1   5   8      351.72      366.01      4.22 o 
   2   5   8       12.80       14.43      0.50 o 
   3   5   8      101.61      103.03      1.82 o 
   4   5   8       13.07       13.68      0.54 o 
   5   5   8       23.24       23.59      1.37 o 
   6   5   8        1.52        1.72      0.81 o 
   0   6   8      103.79      113.83      2.65 o 
   1   6   8        8.54        8.33      0.68 o 
   2   6   8       40.40       39.63      1.23 o 
   3   6   8        7.05        6.47      0.61 o 
   4   6   8        0.54        0.43      1.19 o 
   5   6   8        4.52        5.72      1.49 o 
   1   7   8       95.74      107.09      3.66 o 
   2   7   8       44.99       45.56      4.42 o 
   3   7   8       13.42       16.17      1.75 o 
   1   1   9      322.25      367.51      4.28 o 
   2   1   9       69.98       66.36      0.87 o 
   3   1   9      152.01      165.35      1.90 o 
   4   1   9       19.43       21.76      0.46 o 
   5   1   9       34.07       29.33      0.54 o 
   6   1   9        8.66        7.29      0.43 o 
   7   1   9       20.93       18.81      0.71 o 
   8   1   9       17.49       17.06      1.96 o 
   0   2   9      269.40      256.68      4.10 o 
   1   2   9       24.41       25.24      0.45 o 
   2   2   9       29.63       31.25      0.87 o 
   3   2   9       24.29       20.34      0.41 o 
   4   2   9       98.09       93.90      1.19 o 
   5   2   9       21.62       20.24      0.47 o 
   6   2   9      114.03      110.93      2.73 o 
   7   2   9       12.97       12.72      0.70 o 
   8   2   9        9.45        7.80      1.43 o 
   1   3   9       31.51       28.20      0.48 o 
   2   3   9      105.62      105.10      1.43 o 
   3   3   9      202.07      210.21      2.37 o 
   4   3   9       31.01       27.73      0.55 o 
   5   3   9      167.28      178.23      2.47 o 
   6   3   9       22.03       21.72      0.71 o 
   7   3   9       40.88       38.82      1.33 o 
   0   4   9      609.21      674.33     11.95 o 
   1   4   9      114.67      121.00      1.68 o 
   2   4   9      313.94      334.35      3.98 o 
   3   4   9      215.17      233.97      2.92 o 
   4   4   9       37.17       35.01      0.85 o 
   5   4   9       11.65       10.11      0.44 o 
   6   4   9        6.60        6.08      0.68 o 
   7   4   9       20.01       18.04      1.45 o 
   1   5   9      121.12      131.15      1.88 o 
   2   5   9       12.49       14.27      0.54 o 
   3   5   9        6.99        7.12      0.47 o 
   4   5   9        3.26        1.62      1.02 o 
   5   5   9       67.42       78.29      3.88 o 
   6   5   9        4.43        6.53      1.62 o 
   0   6   9        4.25        3.71      0.68 o 
   1   6   9        8.48        8.88      0.61 o 
   2   6   9        0.11        0.46      0.59 o 
   3   6   9       16.55       17.79      1.04 o 
   4   6   9        4.79        3.16      1.28 o 
   1   7   9        0.01       -0.79      0.79 o 
   2   7   9        4.01        5.00      1.86 o 
   0   0  10      780.06      838.85     15.96 o 
   1   0  10       46.13       48.64      1.02 o 
   2   0  10      483.29      507.63      7.85 o 
   3   0  10      123.73      126.97      2.73 o 
   4   0  10      122.26      121.21      2.01 o 
   5   0  10        1.28        0.60      0.34 o 
   6   0  10       15.68       17.07      1.07 o 
   7   0  10       17.93       18.30      1.02 o 
   8   0  10        7.95        9.77      1.19 o 
   1   1  10       91.80       85.96      1.13 o 
   2   1  10       16.91       15.48      0.47 o 
   3   1  10      212.73      213.56      2.54 o 
   4   1  10       12.47       11.92      0.45 o 
   5   1  10      186.03      187.95      2.31 o 
   6   1  10        8.95        9.11      0.48 o 
   7   1  10       44.14       40.01      1.21 o 
   8   1  10        5.13        4.58      0.69 o 
   0   2  10        0.50        0.64      0.38 o 
   1   2  10        0.57        0.63      0.34 o 
   2   2  10       22.28       23.96      0.42 o 
   3   2  10        3.18        1.69      0.24 o 
   4   2  10      101.41      113.53      1.58 o 
   5   2  10        0.00        0.09      0.60 o 
   6   2  10       46.94       51.30      1.21 o 
   7   2  10        0.89        1.12      0.81 o 
   1   3  10      171.29      167.26      1.88 o 
   2   3  10      112.47      116.89      1.59 o 
   3   3  10      149.17      138.86      1.98 o 
   4   3  10       39.58       39.25      0.71 o 
   5   3  10       93.27       90.07      1.31 o 
   6   3  10        6.45        4.86      0.65 o 
   7   3  10       35.06       30.43      1.11 o 
   0   4  10      223.18      232.31      4.52 o 
   1   4  10        0.20        0.51      0.53 o 
   2   4  10       87.71       88.25      1.45 o 
   3   4  10        0.74        1.19      0.28 o 
   4   4  10        0.52       -0.31      0.31 o 
   5   4  10        1.37        0.77      0.41 o 
   6   4  10        1.53        1.84      0.58 o 
   1   5  10       18.78       15.57      0.98 o 
   2   5  10        5.09        4.74      0.42 o 
   3   5  10        0.17       -0.31      1.07 o 
   4   5  10        5.28        4.13      0.57 o 
   5   5  10        5.03        5.38      0.98 o 
   0   6  10        1.54        0.55      0.73 o 
   1   6  10        4.24        4.96      1.92 o 
   2   6  10       25.71       27.56      1.26 o 
   3   6  10        9.73        8.59      0.84 o 
   4   6  10       90.95      106.62      4.91 o 
   1   7  10        2.93        3.70      1.02 o 
   1   1  11        0.64        0.77      0.21 o 
   2   1  11      268.48      262.91      2.91 o 
   3   1  11       29.70       27.56      0.56 o 
   4   1  11      143.06      143.36      1.92 o 
   5   1  11       64.48       66.64      1.17 o 
   6   1  11        0.64        1.51      0.42 o 
   7   1  11       23.26       23.68      0.93 o 
   0   2  11       18.97       20.82      0.81 o 
   1   2  11       24.14       21.01      0.55 o 
   2   2  11      228.54      233.28      2.53 o 
   3   2  11       53.27       57.08      0.96 o 
   4   2  11      772.37      803.45      9.26 o 
   5   2  11        2.91        2.73      0.32 o 
   6   2  11      501.40      533.39     12.33 o 
   7   2  11        7.92        6.72      0.78 o 
   1   3  11       70.52       77.05      1.24 o 
   2   3  11      206.55      205.38      2.75 o 
   3   3  11        8.25       10.56      0.36 o 
   4   3  11      140.59      141.40      2.23 o 
   5   3  11        1.56        0.08      1.09 o 
   6   3  11        0.00       -0.47      0.47 o 
   7   3  11        1.23        2.35      1.45 o 
   0   4  11        0.77        1.28      0.51 o 
   1   4  11        1.41        1.61      0.31 o 
   2   4  11        0.27        0.99      0.70 o 
   3   4  11        3.90        3.90      0.92 o 
   4   4  11        8.03        8.33      0.54 o 
   5   4  11        0.17        0.30      0.60 o 
   6   4  11        5.18        5.63      1.05 o 
   1   5  11        0.25        0.01      0.35 o 
   2   5  11        0.84        1.18      0.38 o 
   3   5  11       31.81       33.74      2.88 o 
   4   5  11        0.02       -0.05      0.48 o 
   5   5  11       58.51       63.06      3.29 o 
   0   6  11        2.04        0.09      0.64 o 
   1   6  11       10.44        9.97      1.45 o 
   2   6  11        4.00        3.60      1.79 o 
   3   6  11       28.54       27.71      1.46 o 
   4   6  11        6.05        6.02      1.45 o 
   0   0  12     1635.19     1659.31     38.74 o 
   1   0  12      319.26      304.93      4.95 o 
   2   0  12      813.68      805.78     12.29 o 
   3   0  12      744.10      755.44     11.82 o 
   4   0  12      172.25      168.19      2.94 o 
   5   0  12       45.08       44.54      1.45 o 
   6   0  12       38.55       40.87      1.62 o 
   7   0  12       68.85       70.36      2.35 o 
   1   1  12       18.49       13.37      0.39 o 
   2   1  12       44.18       42.91      0.74 o 
   3   1  12      218.76      225.49      2.68 o 
   4   1  12        9.24        7.46      0.45 o 
   5   1  12      441.75      475.38      6.54 o 
   6   1  12        8.03        7.66      0.59 o 
   7   1  12       93.60       99.52      2.86 o 
   0   2  12       22.70       20.65      0.64 o 
   1   2  12       20.23       21.15      0.47 o 
   2   2  12        0.67        0.81      0.51 o 
   3   2  12       52.42       50.86      0.83 o 
   4   2  12       10.72       11.91      0.49 o 
   5   2  12        6.92        5.44      0.66 o 
   6   2  12       11.97       13.08      0.94 o 
   7   2  12        1.21        1.10      1.71 o 
   1   3  12        1.38        2.18      0.32 o 
   2   3  12        0.01       -0.06      0.24 o 
   3   3  12       35.74       30.15      0.65 o 
   4   3  12        0.16        0.26      0.36 o 
   5   3  12       58.68       55.25      1.36 o 
   6   3  12        0.16        0.03      1.49 o 
   0   4  12      223.28      216.95      4.65 o 
   1   4  12       28.67       24.45      0.65 o 
   2   4  12      138.94      128.43      2.71 o 
   3   4  12       77.14       76.22      1.40 o 
   4   4  12       43.24       41.52      1.33 o 
   5   4  12        6.07        4.99      0.76 o 
   6   4  12       12.77       11.55      1.01 o 
   1   5  12        0.22        0.14      0.42 o 
   2   5  12       12.26       11.91      0.66 o 
   3   5  12       17.37       16.29      1.08 o 
   4   5  12        3.85        3.11      0.77 o 
   5   5  12       35.01       38.48      2.65 o 
   0   6  12        8.88        8.45      1.07 o 
   1   6  12        2.03        2.03      0.72 o 
   2   6  12        0.00        1.45      0.75 o 
   3   6  12        7.25        7.38      0.86 o 
   1   1  13      483.26      483.93      5.48 o 
   2   1  13       29.15       27.93      0.62 o 
   3   1  13      219.59      221.79      4.89 o 
   4   1  13        9.46        9.87      0.51 o 
   5   1  13       70.17       69.24      1.42 o 
   6   1  13       12.53       12.20      0.78 o 
   7   1  13       39.30       39.96      1.66 o 
   0   2  13       86.78       82.43      1.66 o 
   1   2  13        2.17        2.34      0.26 o 
   2   2  13       28.32       28.32      1.17 o 
   3   2  13        3.28        2.44      0.73 o 
   4   2  13       14.16       13.40      0.60 o 
   5   2  13        5.99        5.45      0.52 o 
   6   2  13       13.67       11.67      0.87 o 
   7   2  13       23.39       24.34      1.10 o 
   1   3  13      273.64      256.31      4.69 o 
   2   3  13        6.06        4.08      0.24 o 
   3   3  13       99.54       89.63      1.41 o 
   4   3  13        3.72        2.51      0.42 o 
   5   3  13       17.56       14.89      0.94 o 
   6   3  13        7.76        7.45      0.83 o 
   0   4  13        0.55        1.83      0.60 o 
   1   4  13        0.12       -0.47      0.47 o 
   2   4  13        0.61        0.48      0.40 o 
   3   4  13        0.06       -0.51      0.51 o 
   4   4  13        0.14        0.07      0.56 o 
   5   4  13        1.86        3.39      0.72 o 
   1   5  13       11.18       10.27      1.41 o 
   2   5  13        0.42       -0.63      0.94 o 
   3   5  13       17.43       14.33      0.98 o 
   4   5  13        0.52        0.80      1.51 o 
   0   6  13        3.47        4.18      0.94 o 
   1   6  13        0.34       -0.21      0.81 o 
   2   6  13        0.59        0.70      0.87 o 
   0   0  14      188.85      193.62      5.67 o 
   1   0  14      122.97      122.79      2.47 o 
   2   0  14      205.84      217.00      3.97 o 
   3   0  14      201.57      215.89      4.31 o 
   4   0  14      104.23      103.89      2.30 o 
   5   0  14        0.73        1.07      0.68 o 
   6   0  14       46.79       45.78      2.13 o 
   7   0  14      118.48      119.51      5.33 o 
   1   1  14      777.94      806.26      9.43 o 
   2   1  14       10.60        9.66      0.44 o 
   3   1  14       74.35       72.03      1.62 o 
   4   1  14        4.93        5.18      0.47 o 
   5   1  14        4.86        4.89      0.51 o 
   6   1  14        5.58        6.79      0.72 o 
   0   2  14       41.26       52.69      1.54 o 
   1   2  14        6.60        6.11      0.35 o 
   2   2  14        8.05       10.70      0.39 o 
   3   2  14        8.80        9.25      0.40 o 
   4   2  14        0.08        0.74      0.45 o 
   5   2  14        0.12       -0.31      1.02 o 
   6   2  14        0.00       -0.65      0.92 o 
   1   3  14      106.60      100.10      2.07 o 
   2   3  14        8.85        9.67      1.24 o 
   3   3  14       26.14       25.32      0.67 o 
   4   3  14        1.59        0.76      0.50 o 
   5   3  14        2.91        4.42      0.73 o 
   6   3  14        2.76        3.52      0.78 o 
   0   4  14       22.33       22.14      1.15 o 
   1   4  14       12.44        8.40      0.60 o 
   2   4  14       20.86       17.40      0.90 o 
   3   4  14       24.18       18.34      0.94 o 
   4   4  14       13.39       12.84      1.28 o 
   5   4  14        0.12       -0.80      1.13 o 
   1   5  14       81.84       78.55      2.52 o 
   2   5  14       18.06       17.99      1.32 o 
   3   5  14       12.80       10.62      0.93 o 
   4   5  14       10.01        8.41      1.10 o 
   0   6  14       62.62       73.51      5.12 o 
   1   6  14        0.05       -0.92      0.92 o 
   1   1  15       74.71       77.88      1.48 o 
   2   1  15       51.93       45.92      0.94 o 
   3   1  15        0.90        1.51      0.41 o 
   4   1  15       12.56       12.44      0.63 o 
   5   1  15       30.88       30.04      0.98 o 
   6   1  15       13.83       17.16      0.90 o 
   0   2  15      992.76      975.51     17.02 o 
   1   2  15       56.20       56.74      2.11 o 
   2   2  15      428.80      432.25      5.89 o 
   3   2  15      137.22      141.72      2.41 o 
   4   2  15       17.26       14.13      0.69 o 
   5   2  15       12.30       10.43      0.74 o 
   6   2  15        0.40        1.59      0.92 o 
   1   3  15        0.33       -0.28      0.28 o 
   2   3  15      103.48      103.21      4.74 o 
   3   3  15       25.12       25.28      1.05 o 
   4   3  15       31.05       28.07      1.11 o 
   5   3  15       47.92       51.74      3.46 o 
   0   4  15       85.11       86.74      2.18 o 
   1   4  15        0.15       -0.60      0.60 o 
   2   4  15       13.15       11.36      0.90 o 
   3   4  15        0.52        0.12      0.64 o 
   4   4  15       22.70       22.64      2.20 o 
   1   5  15       65.23       69.98      2.38 o 
   2   5  15        7.34        8.60      1.30 o 
   3   5  15        5.36        3.71      0.83 o 
   0   0  16        5.23        4.57      1.02 o 
   1   0  16        2.61        2.18      0.60 o 
   2   0  16       45.56       46.42      1.49 o 
   3   0  16        2.59        0.55      0.73 o 
   4   0  16      183.52      193.15      4.44 o 
   5   0  16        4.29        4.52      0.90 o 
   6   0  16      109.59      118.87      4.39 o 
   1   1  16       48.82       43.37      1.24 o 
   2   1  16       51.04       46.17      1.13 o 
   3   1  16        6.11        5.01      1.00 o 
   4   1  16       41.41       40.56      1.34 o 
   5   1  16        0.22       -0.57      0.57 o 
   6   1  16        0.77        0.77      0.72 o 
   0   2  16       37.86       42.07      1.28 o 
   1   2  16        4.69        3.61      0.96 o 
   2   2  16       19.00       21.02      0.81 o 
   3   2  16       11.31       12.21      0.57 o 
   4   2  16        4.71        4.01      0.66 o 
   5   2  16        0.18        1.70      0.86 o 
   1   3  16       10.93        9.15      0.94 o 
   2   3  16       36.15       35.82      1.10 o 
   3   3  16       40.01       42.48      1.37 o 
   4   3  16       15.39       12.62      0.96 o 
   5   3  16       58.99       64.30      2.72 o 
   0   4  16        0.47       -0.60      0.90 o 
   1   4  16        2.44        3.28      0.77 o 
   2   4  16        6.61        6.46      0.89 o 
   3   4  16        8.81        9.78      1.18 o 
   4   4  16       50.96       49.78      3.39 o 
   1   5  16       15.81       19.27      2.30 o 
   2   5  16        5.48        2.45      1.06 o 
   1   1  17       23.08       18.56      1.43 o 
   2   1  17        4.40        3.34      0.47 o 
   3   1  17       42.80       42.26      1.38 o 
   4   1  17        2.32        2.76      0.67 o 
   5   1  17       36.39       40.83      1.45 o 
   0   2  17        7.37        4.86      0.68 o 
   1   2  17        1.53        0.98      0.41 o 
   2   2  17        0.01       -1.03      1.05 o 
   3   2  17        3.78        5.86      0.77 o 
   4   2  17        5.71        4.97      0.72 o 
   5   2  17        0.15        0.83      1.00 o 
   1   3  17       70.07       70.67      2.28 o 
   2   3  17       40.92       41.55      1.75 o 
   3   3  17       21.68       19.89      1.23 o 
   4   3  17       22.37       24.30      3.26 o 
   0   4  17        6.70        4.61      1.28 o 
   1   4  17       10.53       11.11      1.19 o 
   2   4  17       39.94       38.33      1.69 o 
   3   4  17       24.01       25.35      1.65 o 
   0   0  18       23.56       22.78      2.22 o 
   1   0  18       23.29       24.02      1.75 o 
   2   0  18        0.01       -0.94      0.94 o 
   3   0  18       63.02       61.61      3.11 o 
   4   0  18       40.73       38.19      1.96 o 
   5   0  18       12.69       10.75      1.28 o 
   1   1  18        1.73        1.24      0.54 o 
   2   1  18       12.73       10.48      1.09 o 
   3   1  18       25.79       29.50      1.27 o 
   4   1  18        4.12        5.41      1.49 o 
   0   2  18        3.16        1.66      0.98 o 
   1   2  18       21.71       25.52      1.43 o 
   2   2  18        7.38        9.36      1.83 o 
   3   2  18       55.46       64.62      2.13 o 
   4   2  18       16.90       19.43      1.15 o 
   1   3  18        1.74        3.44      0.80 o 
   2   3  18       35.12       35.50      2.33 o 
   3   3  18       14.72       11.49      2.18 o 
   0   4  18       37.69       37.42      2.52 o 
   1   4  18        0.02       -0.39      1.19 o 
   2   4  18        3.89        3.08      1.28 o 
   1   1  19        2.24        0.98      1.94 o 
   2   1  19       16.39       18.40      1.24 o 
   3   1  19        4.43        3.63      0.73 o 
   4   1  19        6.85        9.21      0.90 o 
   0   2  19       39.80       40.40      2.56 o 
   1   2  19        3.68        3.92      0.87 o 
   2   2  19        8.56        8.14      0.97 o 
   3   2  19        4.78        4.64      1.05 o 
   1   3  19       73.22       73.60      2.71 o 
   2   3  19        0.00        0.19      1.02 o 
   0   0  20       44.27       57.60      4.86 o 
   1   0  20        1.08       -1.07      1.07 o 
   2   0  20       11.03       11.90      1.62 o 
   3   0  20        3.87        2.77      1.28 o 
   1   1  20       12.82       16.88      3.46 o 
   2   1  20       26.96       31.35      1.57 o 
   3   1  20        5.97        5.19      0.79 o 
   0   2  20        4.15        4.01      1.37 o 
   1   2  20        4.55        5.11      0.90 o 
   2   2  20       13.26       11.32      1.16 o 
   1   1  21       22.26       26.86      5.67 o 
                                                 
